# Supplementary material for: Dietary magnesium intakes among women of reproductive age in Ghana—A comparison of two dietary analysis programs
Source: PLoS One. 2023 May 2;18(5):e0284648. doi: 10.1371/journal.pone.0284648 (PMC10153694; doi:10.1371/journal.pone.0284648)
Supplement: S1 Dataset — (XLS) [file pone.0284648.s002.xls]

## Sheet: sas data
record_new	woman_name_screen	age	age_yr	school_attendance	highest_education	education_group	marital_status	marital_group	occupation	other_specify	occupation_group	religion	religion_group	other	tribe	tribe_group	other_specify_tribe	BMI	BMI_status	Weight_status	Esha	RDA	MET_yes	UNMET_yes	NDSR
1	Gifty Teiko Kweku	25	1	0	3	1	1	1	3		0	6	1		2	1		21.4621	Normal	1	146.01	0	0	1	141
3	Tetteh Charity	22	1	0	3	1	1	1	8	Apprenticeship	1	6	1		2	1		20.6207	Normal	1	135.22	0	0	1	76
4	Terkper Mavis	29	1	1		2	1	1	1		1	6	1		2	1		27.2196	Overweight	2	157.35	0	0	1	104
5	Kpabitey Abigail	23	1	0	3	1	2	0	1		1	5			1	0		21.2306	Normal	1	185.24	0	0	1	130
6	Beatrice Lamptey	22	1	0	3	1	2	0	2		0	6	1		2	1		20.6266	Normal	1	151.57	0	0	1	179
7	Narteh Elizabeth	27	1	0	3	1	1	1	2		0	6	1		2	1		22.9023	Normal	1	194.51	0	0	1	225
8	Vivian Ayiku	19	1	0	3	1	1	1	2		0	6	1		2	1		20.331	Normal	1	93.75	0	0	1	55
9	Tetteh Juliana	19	1	0	4	0	1	1	1		1	6	1		2	1		27.5148	Overweight	2	254.08	0	0	1	176
10	Comfort Angmor Maku	45	0	0	2	1	1	1	2		0	6	1		2	1		19.3277	Normal	1	267.59	0	0	1	76
11	Vivian Offei	26	1	0	2	1	1	1	3		0	5	1		2	1		20.7415	Normal	1	200.24	0	0	1	161
12	Mercy Nartey	30	0	1		2	1	1	1		1	1	1		2	1		20.6917	Normal	1	157.61	0	0	1	98
13	Amanor Happy	22	1	0	2	1	1	1	1		1	6	1		2	1		22.0124	Normal	1	99.48	0	0	1	144
14	Anna Tetteh	35	0	0	3	1	2	0	3		0	6	1		2	1		22.7699	Normal	1	184.99	0	0	1	239
15	Priscilla Nartey	30	0	0	2	1	2	0	3		0	6	1		2	1		37.2489	Obese	3	75.7	0	0	1	257.429
16	Charlotte Kwadjo	28	1	0	1	1	1	1	2		0	6	1		2	1		26.2591	Overweight	2	78.72	0	0	1	143.286
17	Amuzu Janet	41	0	0	3	1	2	0	2		0	5	1		2	1		26.8787	Overweight	2	299.32	0	0	1	207.286
18	Rebecca Korkor Siakor	24	1	0	3	1	1	1	1		1	5	1		2	1		31.3393	Obese	3	226.99	0	0	1	131.857
19	Selina Ladjer Tetteh	22	1	0	3	1	2	0	2		0	5	1		2	1		22.401	Normal	1	168.48	0	0	1	231.714
20	Mabel Bana	27	1	1		2	2	0	2		0	6	1		2	1		30.3688	Obese	3	160.64	0	0	1	93
21	Mercy Ayertey Narkie	19	1	0	2	1	1	1	1		1	5	1		2	1		18.1936	Underweight	0	405.86	1	1	0	297
22	Grace Kani	34	0	1		2	2	0	2		0	5	1		2	1		28.7755	Overweight	2	365.27	1	1	0	304
23	Juliana Mamle Narh	34	0	1		2	2	0	2		0	6	1		2	1		31.4737	obese	3	601.1	1	1	0	469.714
24	Gifty Tetteh	33	0	0	2	1	2	0	2		0	5	1		2	1		27.2533	Overweight	2	288.7	0	0	1	270.286
25	Esther Sackitey	44	0	0	2	1	1	1	2		0	5	1		2	1		21.1308	Normal	1	238.68	0	0	1	262.6
26	Juliet Akweley Prah	48	0	0	5	0	2	0	2		0	4	1		2	1		35.164	Obese	3	165.6	0	0	1	169.286
27	Beauty Teye	26	1	0	3	1	2	0	1		1	6	1		2	1		21.5737	normal	1	61.14	0	0	1	48.7143
28	Comfort Bantey Awo	23	1	0	3	1	1	1	1		1	6	1		2	1		21.0696	normal	1	102.02	0	0	1	49
29	Victoria Yawa	46	0	1		2	3	1	2		0	5	1		2	1		28.906	Overweight	2	119.09	0	0	1	115.429
30	Rita Tetteh	29	1	1		2	2	0	2		0	6	1		2	1		29.1911	Overweight	2	160.61	0	0	1	115.714
31	Awodede Lamptey	48	0	0	1	1	2	0	3		0	4	1		2	1		23.3136	Normal	1	270.79	0	0	1	140.714
32	Gladys Narkie Nartey	34	0	0	3	1	1	1	1		1	5	1		2	1		31.0788	Obese	3	169.48	0	0	1	115.143
33	Ahulu Josephine	19	1	0	4	0	1	1	4		0	5	1		2	1		19.318	Normal	1	46.82	0	0	1	47.1429
34	Tetteh Florence Akpertiyo	29	1	0	1	1	1	1	2		0	5	1		2	1		21.4357	Normal	1	71.74	0	0	1	61.1429
35	Theresa Tetteh	25	1	0	2	1	2	0	2		0	5	1		2	1		21.3672	Normal	1	305.01	1	1	0	186.857
36	Janet Akuteh	48	0	0	1	1	2	0	2		0	5	1		2	1		25.4987	Overweight	2	169.59	0	0	1	95.2857
37	Beatrice Teye	18	1	0	2	1	1	1	2		0	5	1		2	1		21.7638	Normal	1	191.24	0	0	1	83.4286
39	Ophelia Kofi	32	0	0	2	1	2	0	3		0	5	1		2	1		20.6916	Normal	1	243.39	0	0	1	138
40	Agnes Akumakie Akutey	49	0	0	1	1	2	0	3		0	5	1		2	1		27.0227	Overweight	2	201.49	0	0	1	144.714
41	Faustina Amanor	26	1	0	6	0	1	1	1		1	5	1		2	1		23.1949	Normal	1	122.58	0	0	1	212.714
42	Faustina Opata	40	0	0	3	1	1	1	2		0	6	1		2	1		22.9238	Normal	1	262.56	1	1	0	252.571
43	Christiana Angmortey	41	0	0	1	1	2	0	3		0	5	1		2	1		43.4717	Obese	3	209.06	1	1	0	272.571
44	Doris Lawer	35	0	0	3	1	2	0	2		0	4	1		2	1		26.8194	Overweight	2	206.19	0	0	1	102.714
45	Elizabeth Nartey	30	0	0	3	1	2	0	2		0	5	1		2	1		28.3802	Overweight	2	167.34	0	0	1	112.714
46	Tetteh Catherine	32	0	0	6	0	1	1	7		0	4	1		2	1		23.0245	Normal	1	437.82	1	1	0	384
47	Rebecca Asamoah	45	0	0	3	1	1	1	4		0	5	1		2	1		37.6378	Obese	3	233.22	0	0	1	190.429
48	Esther Koryo Narh	27	1	0	3	1	1	1	3		0	4	1		2	1		23.5986	Normal	1	168.32	0	0	1	144.714
49	Tetteh Bernice	22	1	0	4	0	1	1	1		1	5	1		2	1		20.8331	Normal	1	247.02	1	1	0	251.143
50	Kwao Janet	23	1	0	4	0	1	1	1		1	5	1		2	1		29.748	Overweight	2	176.84	0	0	1	181.143
51	Ruth Padikuor	36	0	0	4	0	2	0	2		0	5	1		2	1		22.3338	Normal	1	194.05	0	0	1	152.571
52	Larnor Stephane Darley	25	1	0	6	0	1	1	1		1	5	1		2	1		28.9488	Overweight	2	105.68	0	0	1	61.4286
53	Gifty Djirangmor	27	1	0	4	0	1	1	2		0	4	1		2	1		21.9238	Normal	1	263.92	1	1	0	188
54	Mercy Kwame	27	1	0	2	1	2	0	1		1	4	1		2	1		21.5911	Normal	1	234.2	1	1	0	189.714
55	Joyce Ayertey Koryo	25	1	0	1	1	1	1	1		1	5	1		2	1		21.0702	Normal	1	356.32	0	0	1	233.571
56	Yohuno Rebecca	27	1	0	4	0	2	0	1		1	5	1		2	1		29.1865	Overweight	2	297.6	0	0	1	246
57	Narteh Sophia	27	1	0	3	1	2	0	1		1	5	1		2	1		31.2078	Obese	3	119.29	0	0	1	118.571
58	Esther Narh	24	1	0	3	1	2	0	1		1	5	1		2	1		29.2462	Overweight	2	124.16	0	0	1	105.714
59	Kwesi Patricia Atta	24	1	0	2	1	2	0	1		1	4	1		2	1		24.122	Normal	1	121.73	0	0	1	105
60	Regina Dedo Tetteh	25	1	0	2	1	1	1	1		1	5	1		2	1		25.6387	Overweight	2	105.29	0	0	1	80.5714
61	Asare Charity Kani	20	1	0	4	0	1	1	2		0	5	1		2	1		21.551	Normal	1	211.86	0	0	1	179.286
62	Okrah Sarah	30	0	0	3	1	2	0	3		0	5	1		2	1		25.7964	Overweight	2	219.25	0	0	1	242
63	Lois Atter	23	1	0	4	0	1	1	2		0	5	1		2	1		21.9375	Normal	1	278.84	0	0	1	263
64	Joyce Otu	20	1	0	4	0	1	1	1		1	5	1		2	1		26.2574	Overweight	2	200.5	0	0	1	226.429
65	Vida Kwao	22	1	0	3	1	1	1	1		1	5	1		2	1		18.5975	Normal	1	137.75	0	0	1	106.857
